# Supplementary material for: Data from an integrative approach decipher the surface proteome of Propionibacterium freudenreichii
Source: Data Brief. 2014 Sep 21;1:46–50. doi: 10.1016/j.dib.2014.08.009 (PMC4459863; doi:10.1016/j.dib.2014.08.009)
Supplement: Supplementary file 1 — Supplementary data [file mmc1.zip]

Archive with 3 entries (3 files):
- SuppTable-1.Jan.docx
- SuppTable-2.Jan.docx
- SuppTable-3.Jan.docx
